# Supplementary material for: Synthesis of Water-Dispersible Poly(dimethylsiloxane) and Its Potential Application in the Paper Coating Industry as an Alternative for PFAS-Coated Paper and Single-Use Plastics
Source: Polymers (Basel). 2024 Apr 7;16(7):1006. doi: 10.3390/polym16071006 (PMC11014279; doi:10.3390/polym16071006)
Supplement: Supplementary file 1 [file polymers-16-01006-s001.zip]

Archive with 1 entries (1 files):
- polymers-2921145-supplementary.pdf
